# Supplementary material for: Propolis Efficacy: The Quest for Eco-Friendly Solvents
Source: Molecules. 2022 Nov 3;27(21):7531. doi: 10.3390/molecules27217531 (PMC9655633; doi:10.3390/molecules27217531)
Supplement: Supplementary file 1 [file molecules-27-07531-s001.zip]

Archive with 1 entries (1 files):
- molecules-1986576-supplementary.pdf
